# Supplementary material for: Litchi-Derived Polyphenol Alleviates Liver Steatosis and Gut Dysbiosis in Patients with Non-Alcoholic Fatty Liver Disease: A Randomized Double-Blinded, Placebo-Controlled Study
Source: Nutrients. 2022 Jul 16;14(14):2921. doi: 10.3390/nu14142921 (PMC9319370; doi:10.3390/nu14142921)
Supplement: Supplementary file 1 [file nutrients-14-02921-s001.zip]

Archive with 2 entries (2 files):
- Supplementary Materials of Figures.pdf
- Supplementary Materials of Tables.pdf
